# Supplementary material for: Knowledge, Attitudes, and Practices of Parents in the Use of Antibiotics: A Case Study in a Mexican Indigenous Community
Source: Healthcare (Basel). 2024 Jan 24;12(3):294. doi: 10.3390/healthcare12030294 (PMC10855187; doi:10.3390/healthcare12030294)
Supplement: Supplementary file 1 [file healthcare-12-00294-s001.zip]

Archive with 1 entries (1 files):
- healthcare-2782602-supplementary.pdf
